# Supplementary material for: PAQR3 Regulates Endoplasmic Reticulum-to-Golgi Trafficking of COPII Vesicle via Interaction with Sec13/Sec31 Coat Proteins
Source: iScience. 2018 Nov 4;9:382–98. doi: 10.1016/j.isci.2018.11.002 (PMC6249397; doi:10.1016/j.isci.2018.11.002)
Supplement: Table S1. The List of Proteins Identified by the Proximity Labeling Assay, Related to Figure 2 — The list of 992 proteins that were enriched at least 10-fold (estimated by spectral counts) over the controls in both HeLa and HEK293T cells by the proximity labeling assay. [file mmc2.xlsx]

## Sheet: Sheet1
Table S1, The list of protiens identified by the proximity labeling assay, Related to Figure 2
The list of 992 proteins that were enriched at least 10-fold (estimated by spectral counts)
over the controls in both Hela and HEK293T cells by the proximity labelling assay
Protein names	Gene names
Transgelin-2	TAGLN2
Regulator of nonsense transcripts 1	UPF1
Eukaryotic translation initiation factor 4 gamma 1	EIF4G1
Staphylococcal nuclease domain-containing protein 1	SND1
Transforming protein RhoA	RHOA;RHOC
Calcyclin-binding protein	CACYBP
Chloride channel CLIC-like protein 1	CLCC1
Src substrate cortactin	CTTN
Polyadenylate-binding protein 1，3	PABPC1;PABPC3
Ubiquitin-associated protein 2-like	UBAP2L
ATP-dependent RNA helicase DDX1	DDX1
Sorcin	SRI
Caprin-1	CAPRIN1
Cold shock domain-containing protein E1	CSDE1
Alpha-actinin-4	ACTN4
Zinc finger CCCH-type antiviral protein 1	ZC3HAV1
Nuclear pore complex protein Nup155	NUP155
Microtubule-associated protein;Microtubule-associated protein 4	MAP4
tRNA-splicing ligase RtcB homolog	RTCB
Peptidyl-prolyl cis-trans isomerase FKBP4	FKBP4
Heat shock protein 105 kDa	HSPH1
SEC23-interacting protein	SEC23IP
Peroxiredoxin-2	PRDX2
Hypoxanthine-guanine phosphoribosyltransferase	HPRT1
Inosine-5-monophosphate dehydrogenase 2	IMPDH2
Golgi resident protein GCP60	ACBD3
RuvB-like 1	RUVBL1
Protein FAM98A	FAM98A
Protein transport protein Sec23A	SEC23A
Nuclear pore complex protein Nup205	NUP205
Tyrosine-protein phosphatase non-receptor type 1	PTPN1
Transmembrane protein 43	TMEM43
Stress-induced-phosphoprotein 1	STIP1
DnaJ homolog subfamily A member 1	DNAJA1
Microtubule-associated protein RP/EB family member 1	MAPRE1
Golgin subfamily B member 1	GOLGB1
Ataxin-2-like protein	ATXN2L
Syntaxin-12	STX12
Protein transport protein Sec23B	SEC23B
YTH domain-containing family protein 3	YTHDF3
Programmed cell death protein 5	PDCD5
Rab GDP dissociation inhibitor beta	GDI2
Protein LYRIC	MTDH
Ubiquitin-like modifier-activating enzyme 1	UBA1
Catenin delta-1	CTNND1
Suppressor of G2 allele of SKP1 homolog	SUGT1
Hepatocyte growth factor-regulated tyrosine kinase substrate	HGS
Kinectin	KTN1
Protein CDV3 homolog	CDV3
PDZ and LIM domain protein 1	PDLIM1
Ras-related protein Rab-11B;Ras-related protein Rab-11A	RAB11B;RAB11A
Protein transport protein Sec31A	SEC31A
Actin, alpha cardiac muscle 1	ACTC1
Elongation factor 1-delta	EEF1D
Protein TFG	TFG
Thioredoxin	TXN
Torsin-1A-interacting protein 1	TOR1AIP1
Hsp90 co-chaperone Cdc37	CDC37
Protein transport protein Sec24A	SEC24A
Protein transport protein Sec24B	SEC24B
Sec1 family domain-containing protein 1	SCFD1
Mothers against decapentaplegic homolog 2,3,9	SMAD2,3,9
Hsc70-interacting protein;Putative protein FAM10A5;Putative protein FAM10A4	ST13;ST13P5
Talin-1	TLN1
Vacuolar protein sorting-associated protein VTA1 homolog	VTA1
Filamin-A	FLNA
UPF0568 protein C14orf166	C14orf166
LIM and SH3 domain protein 1	LASP1
Cysteine and histidine-rich domain-containing protein 1	CHORDC1
WD repeat-containing protein 44	WDR44
Filamin-B	FLNB
General vesicular transport factor p115	USO1
Oxysterol-binding protein 1	OSBP
Trifunctional purine biosynthetic protein adenosine-3	GART
Tumor susceptibility gene 101 protein	TSG101
Long-chain-fatty-acid--CoA ligase 3	ACSL3
Far upstream element-binding protein 2	KHSRP
Protein transport protein Sec24C	SEC24C
Crk-like protein	CRKL
Adenylosuccinate synthetase isozyme 2	ADSS
Myristoylated alanine-rich C-kinase substrate	MARCKS
Elongation factor 1-beta	EEF1B2
Protein PRRC2C	PRRC2C
Serine/threonine-protein phosphatase 2A catalytic subunit alpha isoform	PPP2CA
Nucleoside diphosphate kinase;Nucleoside diphosphate kinase B	NME1-NME2
Cystathionine beta-synthase	CBS
Golgin subfamily A member 5	GOLGA5
Ras GTPase-activating protein-binding protein 2	G3BP2
Eukaryotic peptide chain release factor GTP-binding subunit ERF3A	GSPT1;GSPT2
Hematological and neurological expressed 1-like protein	HN1L
E3 SUMO-protein ligase RanBP2	RANBP2
ADP-ribosylation factor 4	ARF4
Probable ubiquitin carboxyl-terminal hydrolase FAF-X	USP9X
Signal recognition particle receptor subunit alpha	SRPR
Synaptogyrin-2	SYNGR2
Polypyrimidine tract-binding protein 1	PTBP1
Sorting nexin-9	SNX9
LanC-like protein 1	LANCL1
Katanin p60 ATPase-containing subunit A-like 2	KATNAL2
Fragile X mental retardation syndrome-related protein 1	FXR1
Ezrin	EZR
Eukaryotic translation initiation factor 3 subunit L	EIF3L
Tubulin alpha-1C chain	TUBA1C;TUBA1B
Protein PRRC1	PRRC1
UBX domain-containing protein 4	UBXN4
Tyrosine-protein phosphatase non-receptor type 11	PTPN11
Glucosamine-6-phosphate isomerase 1;Glucosamine-6-phosphate isomerase	GNPDA1
Serine-threonine kinase receptor-associated protein	STRAP
Cystatin-B	CSTB
Signal transducing adapter molecule 1	STAM
40S ribosomal protein SA	RPSA;RPSAP58
Eukaryotic translation initiation factor 3 subunit C	EIF3C;EIF3CL
Cellular nucleic acid-binding protein	CNBP
Sorting nexin-27	SNX27
Glutaredoxin-3	GLRX3
NSFL1 cofactor p47	NSFL1C
Eukaryotic translation initiation factor 3 subunit A	EIF3A
Ubiquitin carboxyl-terminal hydrolase 10	USP10
ATP-dependent RNA helicase DHX36	DHX36
Glutathione S-transferase Mu 3	GSTM3
Alpha-taxilin	TXLNA
Acyl-CoA desaturase	SCD
T-complex protein 1 subunit beta	CCT2
Eukaryotic translation initiation factor 2A	EIF2A
GTP-binding protein SAR1a	SAR1A
Peptidyl-prolyl cis-trans isomerase A	PPIA
Ribonucleoside-diphosphate reductase large subunit	RRM1
Ran GTPase-activating protein 1	RANGAP1
Nucleosome assembly protein 1-like 1	NAP1L1
Inorganic pyrophosphatase	PPA1
Adenine phosphoribosyltransferase	APRT
Vigilin	HDLBP
BAG family molecular chaperone regulator 3	BAG3
Thyroid receptor-interacting protein 6	TRIP6
Eukaryotic peptide chain release factor subunit 1	ETF1
Ras-related C3 botulinum toxin substrate 1	RAC1;RAC2
Fibronectin type-III domain-containing protein 3A	FNDC3A
Low molecular weight phosphotyrosine protein phosphatase	ACP1
Histone-arginine methyltransferase CARM1	CARM1
Eukaryotic translation initiation factor 5	EIF5
ADP-ribosylation factor GTPase-activating protein 3	ARFGAP3
Cytoplasmic FMR1-interacting protein 1	CYFIP1
Phosphatidylinositide phosphatase SAC1	SACM1L
Ras-related protein Rab-13	RAB13
Pre-mRNA-splicing factor ATP-dependent RNA helicase DHX15	DHX15
Nuclear fragile X mental retardation-interacting protein 2	NUFIP2
Oxysterol-binding protein-related protein 8;Oxysterol-binding protein	OSBPL8
Polyadenylate-binding protein;Polyadenylate-binding protein 4	PABPC4
Nuclease-sensitive element-binding protein 1	YBX1
RuvB-like 2	RUVBL2
Phospholipase A-2-activating protein	PLAA
ADP-ribosylation factor GTPase-activating protein 1	ARFGAP1
Syntaxin-7	STX7
ADP-ribosylation factor GTPase-activating protein 2	ARFGAP2
Ras-related protein Rab-1B	RAB1B
TBC1 domain family member 15	TBC1D15
Programmed cell death protein 6	PDCD6
Eukaryotic translation initiation factor 3 subunit B	EIF3B
Eukaryotic translation initiation factor 3 subunit J	EIF3J
Ras-related protein Rab-35	RAB35
Replication protein A 32 kDa subunit	RPA2
60S ribosomal protein L21	RPL21
AP-3 complex subunit delta-1	AP3D1
CDGSH iron-sulfur domain-containing protein 2	CISD2
Golgi SNAP receptor complex member 1	GOSR1
Ubiquitin-associated protein 2	UBAP2
La-related protein 1	LARP1
Mitogen-activated protein kinase 1	MAPK1
GMP synthase [glutamine-hydrolyzing]	GMPS
Nuclear pore complex protein Nup214	NUP214
Secretory carrier-associated membrane protein 1	SCAMP1
Glutathione reductase, mitochondrial	GSR
La-related protein 4	LARP4
Band 4.1-like protein 2	EPB41L2
Translationally-controlled tumor protein	TPT1
F-actin-capping protein subunit beta	CAPZB
Type-1 angiotensin II receptor-associated protein	AGTRAP
Phosphatidylinositol-binding clathrin assembly protein	PICALM
Far upstream element-binding protein 3	FUBP3
Protein ERGIC-53	LMAN1
Multifunctional protein ADE2	PAICS
Protein arginine N-methyltransferase 3	PRMT3
Heme oxygenase 2	HMOX2
Putative adenosylhomocysteinase 2;Adenosylhomocysteinase	AHCYL1;AHCYL2
Tubulin-folding cofactor B	TBCB
UPF0488 protein C8orf33	C8orf33
Ubiquitin thioesterase OTUB1	OTUB1
Probable ATP-dependent RNA helicase DDX6	DDX6
Syntaxin-5	STX5;STX5A
Tubulin-specific chaperone A	TBCA
Fermitin family homolog 2	FERMT2
Transketolase	TKT
Nucleolysin TIA-1 isoform p40	TIA1
Drebrin-like protein	DBNL
Fragile X mental retardation syndrome-related protein 2	FXR2
Tight junction protein ZO-2	TJP2
Protein kinase C and casein kinase substrate in neurons protein 2	PACSIN2
Mitotic checkpoint protein BUB3	BUB3
Transducin beta-like protein 2	TBL2
Protein transport protein Sec24D	SEC24D
Signal transducing adapter molecule 2	STAM2
Zinc finger protein 598	ZNF598
BUB3-interacting and GLEBS motif-containing protein ZNF207	ZNF207
Clathrin interactor 1	CLINT1
F-actin-capping protein subunit alpha-1	CAPZA1
Zinc finger protein-like 1	ZFPL1
TATA element modulatory factor	TMF1
Surfeit locus protein 4	SURF4
Nck-associated protein 1	NCKAP1
Ribonuclease inhibitor	RNH1
Zyxin	ZYX
Importin subunit alpha-4	KPNA3
Arginine--tRNA ligase, cytoplasmic	RARS
26S proteasome non-ATPase regulatory subunit 10	PSMD10
Annexin A11	ANXA11
Adenosylhomocysteinase	AHCY
RNA-binding protein 3	RBM3
Zinc finger CCCH domain-containing protein 15	ZC3H15
Alanine--tRNA ligase, cytoplasmic	AARS
Spartin	SPG20
Protein transport protein Sec61 subunit beta	SEC61B
Serine/threonine-protein kinase N2	PKN2
Afadin	MLLT4
Constitutive coactivator of PPAR-gamma-like protein 1	FAM120A
Golgin subfamily A member 2	GOLGA2
Ankyrin repeat and LEM domain-containing protein 2	ANKLE2
Cytochrome c oxidase copper chaperone	COX17
Epidermal growth factor receptor substrate 15-like 1	EPS15L1
Serine/threonine-protein kinase Nek9	NEK9
Heterogeneous nuclear ribonucleoprotein D-like	HNRNPDL
Eukaryotic translation initiation factor 3 subunit D	EIF3D
Nicotinamide phosphoribosyltransferase	NAMPT
Fatty aldehyde dehydrogenase	ALDH3A2
PRA1 family protein 3	ARL6IP5
Serine/threonine-protein phosphatase PP1-beta catalytic subunit	PPP1CB,C,A
Huntingtin-interacting protein 1-related protein	HIP1R
Coatomer subunit beta	COPB2
Protein YIPF;Protein YIPF5	YIPF5
Serine/threonine-protein phosphatase 2A 65 kDa regulatory subunit A alpha isoform	PPP2R1A
Aspartate--tRNA ligase, cytoplasmic	DARS
Isoleucine--tRNA ligase, cytoplasmic	IARS
CD2-associated protein	CD2AP
Autophagy-related protein 9A	ATG9A
THUMP domain-containing protein 3	THUMPD3
Glutamine--fructose-6-phosphate aminotransferase [isomerizing] 1	GFPT1
Serine palmitoyltransferase 2	SPTLC2
Golgi-associated PDZ and coiled-coil motif-containing protein	GOPC
1-phosphatidylinositol 4,5-bisphosphate phosphodiesterase gamma-1	PLCG1
6-phosphogluconate dehydrogenase, decarboxylating	PGD
C-Jun-amino-terminal kinase-interacting protein 4	SPAG9
A-kinase anchor protein 1, mitochondrial	AKAP1
Vacuolar protein sorting-associated protein 35	VPS35
Protein phosphatase 1 regulatory subunit 12A	PPP1R12A
Myelin protein zero-like protein 1	MPZL1
Exportin-1	XPO1
26S protease regulatory subunit 7	PSMC2
Importin subunit alpha-7;Importin subunit alpha-6	KPNA6;KPNA5
Ras-related protein Rap-1A	RAP1A
Cell division control protein 42 homolog	CDC42
Ran-specific GTPase-activating protein	RANBP1
Heat shock 70 kDa protein 4	HSPA4
AP-2 complex subunit beta	AP2B1
Dystroglycan;Alpha-dystroglycan;Beta-dystroglycan	DAG1
NEDD8-conjugating enzyme Ubc12	UBE2M
Ubiquitin fusion degradation protein 1 homolog	UFD1L
Importin-7	IPO7
KH domain-containing, RNA-binding, signal transduction-associated protein 1	KHDRBS1
Myosin-10	MYH10
Mitochondrial amidoxime-reducing component 1	MAR1
Heterogeneous nuclear ribonucleoprotein F	HNRNPF
Transcription factor p65	RELA
60S ribosomal protein L27	RPL27
Peptidyl-tRNA hydrolase 2, mitochondrial	PTRH2
Peflin	PEF1
Coatomer subunit epsilon	COPE
Nectin-2	PVRL2
Coatomer subunit zeta-1	COPZ1
60S ribosomal export protein NMD3	NMD3
Ubiquitin-like-conjugating enzyme ATG3	ATG3
Melanoma inhibitory activity protein 3	MIA3
Unconventional myosin-Ie	MYO1E
Prefoldin subunit 3	VBP1
Sterol-4-alpha-carboxylate 3-dehydrogenase, decarboxylating	NSDHL
Protein arginine N-methyltransferase 1	PRMT1
dCTP pyrophosphatase 1	DCTPP1
Protein PRRC2A	PRRC2A
Protein YIF1B	YIF1B
Coiled-coil domain-containing protein 6	CCDC6
Anamorsin	CIAPIN1
Small nuclear ribonucleoprotein E	SNRPE
Polyadenylate-binding protein-interacting protein 1	PAIP1
Endoplasmic reticulum resident protein 29	ERP29
60S ribosomal protein L7	RPL7
Syntaxin-8	STX8
Arf-GAP domain and FG repeat-containing protein 1	AGFG1
Pachytene checkpoint protein 2 homolog	TRIP13
Double-stranded RNA-specific adenosine deaminase	ADAR
Sorting nexin-3	SNX3
Lysocardiolipin acyltransferase 1	LCLAT1
Rho-related GTP-binding protein RhoG	RHOG
Aladin	AAAS
Protein disulfide-isomerase A3	PDIA3
Rho GDP-dissociation inhibitor 1	ARHGDIA
Zinc transporter 7	SLC30A7
GTPase NRas;GTPase KRas;GTPase KRas, N-terminally processed;GTPase Hras	NRAS;KRAS;HRAS
Gamma-taxilin	TXLNG
Eukaryotic translation initiation factor 4 gamma 2	EIF4G2
Protein cornichon homolog 1	CNIH1
Insulin-like growth factor 2 mRNA-binding protein 1	IGF2BP1
40S ribosomal protein S12	RPS12
Nuclear protein localization protein 4 homolog	NPLOC4
Methionine--tRNA ligase, cytoplasmic	MARS
Tyrosine-protein phosphatase non-receptor type 23;Protein-tyrosine-phosphatase	PTPN23
DnaJ homolog subfamily C member 2	DNAJC2
Eukaryotic translation initiation factor 3 subunit G	EIF3G
Protein disulfide-isomerase A4	PDIA4
Ras-related protein Rab-18	RAB18
Lysophosphatidylcholine acyltransferase 1	LPCAT1
Rab-like protein 3	RABL3
PDZ and LIM domain protein 5	PDLIM5
La-related protein 4B	LARP4B
GTPase-activating protein and VPS9 domain-containing protein 1	GAPVD1
Inositol polyphosphate 5-phosphatase OCRL-1	OCRL
Importin-9	IPO9
Calponin;Calponin-2	CNN2
Arfaptin-2	ARFIP2
Protein YIPF4	YIPF4
Heterogeneous nuclear ribonucleoprotein A/B	HNRNPAB
CLIP-associating protein 1	CLASP1
X-ray repair cross-complementing protein 6	XRCC6
Glycylpeptide N-tetradecanoyltransferase 1	NMT1
Endoplasmic reticulum resident protein 44	ERP44
Atlastin-2	ATL2
TRAF-type zinc finger domain-containing protein 1	TRAFD1
Enhancer of mRNA-decapping protein 4	EDC4
GTP-binding protein Rheb	RHEB
Coatomer subunit delta	ARCN1
Protein transport protein Sec16A	SEC16A
Nuclear migration protein nudC	NUDC
Vesicle-associated membrane protein-associated protein B/C	VAPB
Ras-related protein Ral-A	RALA
Heterogeneous nuclear ribonucleoprotein L	HNRNPL
40S ribosomal protein S17-like;40S ribosomal protein S17	RPS17L;RPS17
Adenylyl cyclase-associated protein 1	CAP1
DNA replication licensing factor MCM7	MCM7
Tryptophan--tRNA ligase, cytoplasmic;T1-TrpRS;T2-TrpRS	WARS
DnaJ homolog subfamily C member 7	DNAJC7
Coatomer subunit gamma-1	COPG1
Synapse-associated protein 1	SYAP1
Threonine--tRNA ligase, cytoplasmic	TARS
DnaJ homolog subfamily C member 1	DNAJC1
Asparagine synthetase [glutamine-hydrolyzing]	ASNS
Eukaryotic translation initiation factor 3 subunit E	EIF3E
Ras GTPase-activating-like protein IQGAP1	IQGAP1
Calpain-1 catalytic subunit	CAPN1
Calpain-2 catalytic subunit	CAPN2
26S protease regulatory subunit 4	PSMC1
Cytoplasmic dynein 1 heavy chain 1	DYNC1H1
S-adenosylmethionine synthase isoform type-2	MAT2A
Myotrophin	MTPN
Kinesin-1 heavy chain	KIF5B
Ubiquitin carboxyl-terminal hydrolase 15	USP15
Clustered mitochondria protein homolog	CLUH
Ras-related protein Rab-5B	RAB5B
Vesicle-associated membrane protein 7	VAMP7
Golgin subfamily A member 3	GOLGA3
Metallothionein-1X;Metallothionein-1G;Metallothionein-2	MT1X;MT1G;MT2A
Endophilin-B1	SH3GLB1
14 kDa phosphohistidine phosphatase	PHPT1
Ras-related GTP-binding protein C;Ras-related GTP-binding protein D	RRAGC;RRAGD
Serpin H1	SERPINH1
Protein kinase C iota type	PRKCI
Protein wntless homolog	WLS
Brain-specific angiogenesis inhibitor 1-associated protein 2-like protein 1	BAIAP2L1
Malignant T-cell-amplified sequence 1	MCTS1
Nardilysin	NRD1
VIP36-like protein	LMAN2L
Ragulator complex protein LAMTOR1	LAMTOR1
PDZ and LIM domain protein 7	PDLIM7
Cold-inducible RNA-binding protein	CIRBP
14-3-3 protein beta/alpha;14-3-3 protein beta/alpha, N-terminally processed	YWHAB
T-complex protein 1 subunit theta	CCT8
Sorting nexin-1	SNX1
Tetratricopeptide repeat protein 27	TTC27
Ras-related protein Rab-10	RAB10
Nucleoporin NUP53	NUP35
Tetratricopeptide repeat protein 1	TTC1
Leucine-rich repeat flightless-interacting protein 1	LRRFIP1
E3 ubiquitin-protein ligase RNF114	RNF114
Nuclear pore complex protein Nup98-Nup96	NUP98
Rhomboid domain-containing protein 2	RHBDD2
26S protease regulatory subunit 8	PSMC5
Growth factor receptor-bound protein 2	GRB2
Antigen KI-67	MKI67
Deoxyuridine 5-triphosphate nucleotidohydrolase, mitochondrial	DUT
Sorting nexin-12	SNX12
Ubiquitin-like modifier-activating enzyme 6	UBA6
Cytochrome c oxidase subunit 4 isoform 1, mitochondrial	COX4I1
DAZ-associated protein 1	DAZAP1
Ubiquitin carboxyl-terminal hydrolase 24	USP24
Far upstream element-binding protein 1	FUBP1
Protein kinase C delta type;Protein kinase C delta type regulatory subunit	PRKCD
Transportin-1	TNPO1
Putative heat shock protein HSP 90-beta 4	HSP90AB4P
L-lactate dehydrogenase B chain;L-lactate dehydrogenase	LDHB
Valine--tRNA ligase	VARS
116 kDa U5 small nuclear ribonucleoprotein component	EFTUD2
Protein FAM98B	FAM98B
tRNA (cytosine(34)-C(5))-methyltransferase	NSUN2
Protein SEC13 homolog	SEC13
5-3 exoribonuclease 2	XRN2
Alpha-1,4 glucan phosphorylase;Glycogen phosphorylase, liver form	PYGL
UBX domain-containing protein 1	UBXN1
Ubiquitin-conjugating enzyme E2 L3	UBE2L3
CCR4-NOT transcription complex subunit 1	CNOT1
AP-2 complex subunit alpha-2	AP2A2
Serine/threonine-protein phosphatase;Serine/threonine-protein phosphatase 5	PPP5C
Prostaglandin E synthase 3	PTGES3
ELKS/Rab6-interacting/CAST family member 1	ERC1
Plasma membrane calcium-transporting ATPase 4	ATP2B4
RNA-binding protein 14	RBM14
Endoplasmin	HSP90B1
Eukaryotic translation initiation factor 2 subunit 3	EIF2S3;EIF2S3L
Serine/threonine-protein kinase WNK1	WNK1
60S ribosomal protein L14	RPL14
Nucleolysin TIAR	TIAL1
Twinfilin-1	TWF1
Eukaryotic translation initiation factor 2 subunit 1	EIF2S1
14-3-3 protein sigma	SFN
Dual specificity mitogen-activated protein kinase kinase 1	MAP2K1;MAP2K2
Serine/threonine-protein phosphatase 2A 55 kDa regulatory subunit B alpha isoform	PPP2R2A
Glutamine--tRNA ligase	QARS
Exportin-2	CSE1L
Phospholipid-transporting ATPase;Phospholipid-transporting ATPase IG	ATP11C
Coiled-coil domain-containing protein 47	CCDC47
Heterogeneous nuclear ribonucleoprotein H3	HNRNPH3
Ancient ubiquitous protein 1	AUP1
Myeloid-derived growth factor	MYDGF
Cyclin-G-associated kinase	GAK
Host cell factor 1;HCF N-terminal chain 1	HCFC1
Leucine--tRNA ligase, cytoplasmic	LARS
Serine--tRNA ligase, cytoplasmic	SARS
Ras-related protein Rab-9A	RAB9A
Structural maintenance of chromosomes protein 2	SMC2
Phosphoglycerate mutase 1	PGAM1
Melanoma-associated antigen D2	MAGED2
Amidophosphoribosyltransferase	PPAT
Protein YIF1A	YIF1A
Phosphomannomutase;Phosphomannomutase 2	PMM2
Eukaryotic translation initiation factor 2 subunit 2	EIF2S2
Leucine-rich repeat-containing protein 40	LRRC40
Breast cancer anti-estrogen resistance protein 1	BCAR1
E3 ubiquitin-protein ligase ARIH1	ARIH1
Ras-related protein Rab-21	RAB21
Signal recognition particle subunit SRP68	SRP68
Ubiquitin carboxyl-terminal hydrolase	UCHL1
40S ribosomal protein S20	RPS20
Disintegrin and metalloproteinase domain-containing protein 9	ADAM9
Guanine nucleotide-binding protein G(s) subunit alpha isoforms short	GNAS
E3 ubiquitin-protein ligase HUWE1	HUWE1
Sphingolipid delta(4)-desaturase DES1	DEGS1
Eukaryotic initiation factor 4A-II	EIF4A2
Integrin beta;Integrin beta-6	ITGB6
Aminoacyl tRNA synthase complex-interacting multifunctional protein 2	AIMP2
Nuclear pore membrane glycoprotein 210	NUP210
T-complex protein 1 subunit epsilon	CCT5
Coronin-1C;Coronin	CORO1C
Perilipin-3	PLIN3
Putative heat shock protein HSP 90-beta 2	HSP90AB2P
Calcium-binding mitochondrial carrier protein SCaMC-1	SLC25A24
Epidermal growth factor receptor substrate 15	EPS15
OCIA domain-containing protein 1	OCIAD1
Annexin A5;Annexin	ANXA5
Rootletin	CROCC
N-alpha-acetyltransferase 15, NatA auxiliary subunit	NAA15
Splicing factor 3B subunit 1	SF3B1
26S proteasome non-ATPase regulatory subunit 4	PSMD4
Cyclin-dependent kinase inhibitor 2A	CDKN2A
Cullin-associated NEDD8-dissociated protein 1	CAND1
Eukaryotic initiation factor 4A-III	EIF4A3
Carboxypeptidase D	CPD
Tight junction protein ZO-1	TJP1
ATP-citrate synthase	ACLY
Syntaxin-binding protein 3	STXBP3
Synaptosomal-associated protein 23;Synaptosomal-associated protein	SNAP23
AP-2 complex subunit mu	AP2M1
cAMP-dependent protein kinase type II-alpha regulatory subunit	PRKAR2A
Palmitoyltransferase ZDHHC17	ZDHHC17
Signal recognition particle subunit SRP72	SRP72
N-terminal kinase-like protein	SCYL1
UV excision repair protein RAD23 homolog B	RAD23B
40S ribosomal protein S18	RPS18
Excitatory amino acid transporter 1	SLC1A3
Ribose-phosphate pyrophosphokinase 1;Ribose-phosphate pyrophosphokinase 3	PRPS1;PRPS1L1;PRPS2
Golgi SNAP receptor complex member 2	GOSR2
60S ribosomal protein L34	RPL34
Caldesmon	CALD1
HLA class I histocompatibility antigen, Cw-12 alpha chain	HLA-C
Vacuolar protein sorting-associated protein 45	VPS45
Inner nuclear membrane protein Man1	LEMD3
Anoctamin;Anoctamin-1	ANO1
Ras-related protein Rab-34	RAB34
5-3 exoribonuclease 1	XRN1
F-box only protein 22	FBXO22
Heterogeneous nuclear ribonucleoprotein H2	HNRNPH2
Serine/threonine-protein phosphatase 6 regulatory subunit 3	PPP6R3
Mitochondrial import receptor subunit TOM20 homolog	TOMM20
Septin-2	SEPTIN2
Tyrosine--tRNA ligase, cytoplasmic	YARS
Proteasome activator complex subunit 1	PSME1
Golgi-specific brefeldin A-resistance guanine nucleotide exchange factor 1	GBF1
Alpha-endosulfine	ENSA
Apolipoprotein L2	APOL2
Oxysterol-binding protein-related protein 11	OSBPL11
Kinesin light chain 1	KLC1
Dynactin subunit 2	DCTN2
Hepatoma-derived growth factor	HDGF
Structural maintenance of chromosomes protein	SMC4
Ataxin-10	ATXN10
E3 UFM1-protein ligase 1	UFL1
Spermidine synthase	SRM
BRCA2 and CDKN1A-interacting protein	BCCIP
COP9 signalosome complex subunit 3	COPS3
Large subunit GTPase 1 homolog	LSG1
60S ribosomal protein L30	RPL30
5-nucleotidase domain-containing protein 1	NT5DC1
Serine/arginine repetitive matrix protein 2	SRRM2
Unconventional myosin-VI	MYO6
Platelet-activating factor acetylhydrolase IB subunit alpha	PAFAH1B1
40S ribosomal protein S19	RPS19
Importin subunit alpha-5;Importin subunit alpha-5, N-terminally processed	KPNA1
Solute carrier family 35 member E1	SLC35E1
Condensin complex subunit 3	NCAPG
Non-specific protein-tyrosine kinase;Tyrosine-protein kinase Yes	YES1
Methyltransferase-like protein 7A	METTL7A
Thyroid receptor-interacting protein 11	TRIP11
Scavenger receptor class B member 1	SCARB1
Golgin subfamily A member 4	GOLGA4
Thioredoxin reductase 1, cytoplasmic	TXNRD1
Uridine 5-monophosphate synthase;Orotate phosphoribosyltransferase	UMPS
Serine/threonine-protein kinase PAK 2;PAK-2p27;PAK-2p34	PAK2;PAK3
Proteasome assembly chaperone 1	PSMG1
Protein phosphatase methylesterase 1	PPME1
Rab3 GTPase-activating protein non-catalytic subunit	RAB3GAP2
Vang-like protein 1	VANGL1
26S protease regulatory subunit 10B	PSMC6
Insulin-like growth factor 2 mRNA-binding protein 3	IGF2BP3
Splicing factor 1	SF1
AP-1 complex subunit gamma-1	AP1G1
Chromobox protein homolog 3	CBX3
Nucleolar GTP-binding protein 1	GTPBP4
Protein FAM134C	FAM134C
Alpha-centractin	ACTR1A
Carbonyl reductase [NADPH] 3;Carbonyl reductase [NADPH] 1	CBR3;CBR1
Echinoderm microtubule-associated protein-like 4	EML4
BAG family molecular chaperone regulator 2	BAG2
Lipoma-preferred partner	LPP
Metaxin-1	MTX1
V-type proton ATPase subunit d 1	ATP6V0D1
Calpain small subunit 1	CAPNS1
Palladin	PALLD
X-ray repair cross-complementing protein 5	XRCC5
5-AMP-activated protein kinase catalytic subunit alpha-1	PRKAA1
Regulator of microtubule dynamics protein 3	RMDN3
Septin-7	SEPTIN7
DNA-directed RNA polymerase;DNA-directed RNA polymerase II subunit RPB2	POLR2B
Nucleoporin NDC1	NDC1
COP9 signalosome complex subunit 8	COPS8
Extended synaptotagmin-2	ESYT2
Nuclear pore complex protein Nup153	NUP153
Phosphoribosylformylglycinamidine synthase	PFAS
Asparagine--tRNA ligase, cytoplasmic	NARS
Leukotriene A-4 hydrolase	LTA4H
Nucleolin	NCL
Signal transducer and activator of transcription 3	STAT3
BAG family molecular chaperone regulator 5	BAG5
Glucose-6-phosphate 1-dehydrogenase	G6PD
Obg-like ATPase 1	OLA1
Pyridoxal-dependent decarboxylase domain-containing protein 1	PDXDC1
Vesicle-trafficking protein SEC22a	SEC22A
ADP-ribosylation factor-like protein 8B	ARL8B
Gamma-soluble NSF attachment protein	NAPG
Estradiol 17-beta-dehydrogenase 11	HSD17B11
DnaJ homolog subfamily B member 12	DNAJB12
Gem-associated protein 4	GEMIN4
ATP-dependent RNA helicase DHX29	DHX29
Suppressor of tumorigenicity 7 protein	ST7
Histone acetyltransferase type B catalytic subunit	HAT1
Solute carrier family 12 member 2	SLC12A2
Glutathione S-transferase omega-1	GSTO1
Hexokinase;Hexokinase-2	HK2
SH3 and PX domain-containing protein 2B	SH3PXD2B
Ubiquitin-fold modifier-conjugating enzyme 1	UFC1
Replication protein A 70 kDa DNA-binding subunit	RPA1
Cytochrome b-c1 complex subunit 8	UQCRQ
Mitochondrial import receptor subunit TOM40 homolog	TOMM40
Cyclin-dependent-like kinase 5	CDK5
Serine/threonine-protein phosphatase 2A 56 kDa regulatory subunit delta isoform	PPP2R5D;PPP2R5C
RNA-binding protein Musashi homolog 2	MSI2
Ras-related protein Rab-8A;Ras-related protein Rab-8B	RAB8A;RAB8B
Thimet oligopeptidase	THOP1
Nucleolar RNA helicase 2	DDX21
Sequestosome-1	SQSTM1
26S protease regulatory subunit 6A	PSMC3
Formin-binding protein 1-like	FNBP1L
ER membrane protein complex subunit 2	EMC2
Ubiquilin-1	UBQLN1
Ubiquitin-associated domain-containing protein 2	UBAC2
Developmentally-regulated GTP-binding protein 2	DRG2
Protein bicaudal D homolog 2	BICD2
MKI67 FHA domain-interacting nucleolar phosphoprotein	NIFK
Interleukin enhancer-binding factor 3	ILF3
Farnesyl pyrophosphate synthase	FDPS
Serine/threonine-protein phosphatase	PPP3CA;PPP3CC;PPP3CB
Aminoacyl tRNA synthase complex-interacting multifunctional protein 1	AIMP1
Dedicator of cytokinesis protein 7;Dedicator of cytokinesis protein 6	DOCK7;DOCK6
Receptor protein-tyrosine kinase;Ephrin type-B receptor 4	EPHB4
Syntaxin-6	STX6
Magnesium transporter protein 1	MAGT1
Protein diaphanous homolog 1	DIAPH1
ATP-dependent zinc metalloprotease YME1L1	YME1L1
60S acidic ribosomal protein P0;60S acidic ribosomal protein P0-like	RPLP0;RPLP0P6
G-protein coupled receptor 161	GPR161
Probable dimethyladenosine transferase	DIMT1
RNA-binding protein NOB1	NOB1
Transmembrane emp24 domain-containing protein 10	TMED10
AP-3 complex subunit mu-1	AP3M1
Ribosomal RNA processing protein 1 homolog B	RRP1B
DNA replication licensing factor MCM3	MCM3
Protein argonaute-2;Protein argonaute;Protein argonaute-3;Protein argonaute-1	AGO2;AGO1;AGO3
Junctional adhesion molecule A	F11R
Ras-related protein Rap-1b;Ras-related protein Rap-1b-like protein	RAP1B
Proliferation-associated protein 2G4	PA2G4
Nicalin	NCLN
Interleukin enhancer-binding factor 2	ILF2
Lipopolysaccharide-responsive and beige-like anchor protein	LRBA
Cytochrome c oxidase protein 20 homolog	COX20
Signal peptidase complex subunit 2	SPCS2
Coactosin-like protein	COTL1
Ubiquitin carboxyl-terminal hydrolase 8	USP8
Malate dehydrogenase, mitochondrial;Malate dehydrogenase	MDH2
Dehydrogenase/reductase SDR family member 7B	DHRS7B
Syntaxin-10	STX10
Peptidyl-prolyl cis-trans isomerase FKBP10	FKBP10
Cytochrome c1, heme protein, mitochondrial	CYC1
Eukaryotic translation initiation factor 3 subunit H	EIF3H
Casein kinase I isoform delta;Casein kinase I isoform epsilon	CSNK1D;CSNK1E
Phospholipid scramblase 1	PLSCR1
Lymphokine-activated killer T-cell-originated protein kinase	PBK
Importin-5	IPO5
AP2-associated protein kinase 1	AAK1
Survival motor neuron protein	SMN2;SMN1
Proteasome activator complex subunit 2	PSME2
ATP-dependent DNA helicase Q1	RECQL
26S protease regulatory subunit 6B	PSMC4
Transmembrane protein 11, mitochondrial	TMEM11
Dual specificity protein phosphatase 3	DUSP3
Sodium/hydrogen exchanger 6	SLC9A6
Nucleoporin p54	NUP54
Glycogen synthase kinase-3 beta	GSK3B
V-type proton ATPase subunit H	ATP6V1H
Rho GTPase-activating protein 1	ARHGAP1
Splicing factor 3B subunit 3	SF3B3
Elongation of very long chain fatty acids protein 5	ELOVL5
Heterogeneous nuclear ribonucleoprotein U-like protein 1	HNRNPUL1
Copine-1	CPNE1
Glucocorticoid receptor	NR3C1
Peroxisomal membrane protein PEX14	PEX14
Treacle protein	TCOF1
Ubiquitin domain-containing protein UBFD1	UBFD1
Microtubule-associated protein tau;Microtubule-associated protein	MAPT
Transmembrane protein 165	TMEM165
Sodium-coupled neutral amino acid transporter 2	SLC38A2
GTP-binding protein SAR1b	SAR1B;DKFZp434B2017
Bifunctional coenzyme A synthase	COASY
Acidic leucine-rich nuclear phosphoprotein 32 family member A	ANP32A;ANP32B
LIM domain and actin-binding protein 1	LIMA1
Sphingosine-1-phosphate lyase 1	SGPL1
Matrin-3	MATR3
Transmembrane protein 2	TMEM2
Receptor expression-enhancing protein;Receptor expression-enhancing protein 4	REEP4
cTAGE family member 5	CTAGE5
COX assembly mitochondrial protein 2 homolog	CMC2
DCN1-like protein 5;DCN1-like protein	DCUN1D5
Elongator complex protein 1	IKBKAP
DnaJ homolog subfamily C member 13	DNAJC13
Transmembrane 9 superfamily member 2	TM9SF2
182 kDa tankyrase-1-binding protein	TNKS1BP1
Stromal interaction molecule 1	STIM1
Tricarboxylate transport protein, mitochondrial	SLC25A1
Nucleosome assembly protein 1-like 4	NAP1L4
Signal peptidase complex catalytic subunit SEC11	SEC11A
FACT complex subunit SSRP1	SSRP1
Importin-4	IPO4
DNA topoisomerase 2;DNA topoisomerase 2-beta	TOP2B
Thioredoxin-like protein 1	TXNL1
Actin-related protein 3	ACTR3
Eukaryotic translation initiation factor 3 subunit I	EIF3I
Thioredoxin domain-containing protein 5	TXNDC5
YrdC domain-containing protein, mitochondrial	YRDC
Apoptosis inhibitor 5	API5
BET1 homolog	BET1;DKFZp781C0425
Cysteine--tRNA ligase, cytoplasmic	CARS
Unconventional myosin-Ib	MYO1B
General transcription factor II-I	GTF2I
Ras-related protein Rap-2c	RAP2C
Catenin beta-1	CTNNB1
RNA-binding protein 8A	RBM8A
Cytochrome c oxidase subunit 6C	COX6C
Carboxymethylenebutenolidase homolog	CMBL
Peroxisomal multifunctional enzyme type 2;(3R)-hydroxyacyl-CoA dehydrogenase	HSD17B4
Inosine triphosphate pyrophosphatase	ITPA
Nucleolar protein 58	NOP58
Proline-rich AKT1 substrate 1	AKT1S1
Transmembrane protein 192	TMEM192
Guanine nucleotide-binding protein-like 1	GNL1
5-AMP-activated protein kinase subunit gamma-1	PRKAG1
Heat shock 70 kDa protein 4L	HSPA4L
Histone-binding protein RBBP7;Histone-binding protein RBBP4	RBBP7;RBBP4
Glomulin	GLMN
RNA-binding motif, single-stranded-interacting protein 1	RBMS1
DNA-directed RNA polymerases I and III subunit RPAC1	POLR1C
Protein odr-4 homolog	ODR4
Long-chain fatty acid transport protein 4	SLC27A4
Transmembrane protein 214	TMEM214
Zinc transporter 6	SLC30A6
Cytochrome b-c1 complex subunit 9	UQCR10
Scaffold attachment factor B1	SAFB
Major prion protein	PRNP
Transcription intermediary factor 1-beta	TRIM28
V-type proton ATPase catalytic subunit A	ATP6V1A
AMP deaminase 2	AMPD2
Probable glutathione peroxidase 8;Glutathione peroxidase	GPX8
Cyclin-dependent kinase 2	CDK2
NADH dehydrogenase [ubiquinone] iron-sulfur protein 7, mitochondrial	NDUFS7
Cytosolic Fe-S cluster assembly factor NUBP2	NUBP2
Transmembrane emp24 domain-containing protein 7	TMED7
Cell cycle control protein 50A	TMEM30A
Prelamin-A/C;Lamin-A/C	LMNA
10 kDa heat shock protein, mitochondrial	HSPE1;HSPE1-MOB4
MICAL-like protein 1	MICALL1
Fascin	FSCN1
Ubiquitin-conjugating enzyme E2 variant 1	UBE2V2;UBE2V1
C-terminal-binding protein 2;C-terminal-binding protein 1	CTBP2;CTBP1
DNA polymerase;DNA polymerase alpha catalytic subunit	POLA1
Sphingomyelin phosphodiesterase 4	SMPD4
Zinc transporter 5	SLC30A5
E3 ubiquitin-protein ligase TRIM32	TRIM32
Flap endonuclease 1	FEN1
Dynamin-2	DNM2
Polynucleotide 5-hydroxyl-kinase NOL9	NOL9
Lysosome-associated membrane glycoprotein 1	LAMP1
Dynamin-1-like protein	DNM1L
TBC1 domain family member 5	TBC1D5
Cleft lip and palate transmembrane protein 1-like protein	CLPTM1L
Lysophospholipid acyltransferase 7	MBOAT7
Atlastin-3	ATL3
Splicing factor 3B subunit 6	SF3B6
CTP synthase 2	CTPS2
Tyrosine-protein kinase receptor;Insulin-like growth factor 1 receptor	IGF1R
Microsomal glutathione S-transferase 3	MGST3
Phosphatidylinositol 4-kinase type 2-alpha	PI4K2A
Zinc finger protein 638	ZNF638
Rho guanine nucleotide exchange factor 2	ARHGEF2
Kinesin-like protein;Kinesin-like protein KIF23	KIF23
Tyrosine-protein phosphatase non-receptor type 12	PTPN12
Galactokinase	GALK1
Casein kinase II subunit beta	CSNK2B-LY6G5B-1181;CSNK2B
Protein flightless-1 homolog	FLII
26S proteasome non-ATPase regulatory subunit 9	PSMD9
Transcription factor 25	TCF25
Tubulin beta-2B chain;Tubulin beta-2A chain	TUBB2B;TUBB2A
Chitobiosyldiphosphodolichol beta-mannosyltransferase	ALG1
Phosphatidylinositol 3,4,5-trisphosphate 5-phosphatase 2	INPPL1
TNF receptor-associated factor 2	TRAF2
Proteasome subunit alpha type-7;Proteasome subunit alpha type-7-like	PSMA7;PSMA8
DnaJ homolog subfamily C member 5	DNAJC5
Acyl-coenzyme A thioesterase 9, mitochondrial	ACOT9
Monoacylglycerol lipase ABHD12	ABHD12
Anion exchange protein 2;Anion exchange protein	SLC4A2
TLD domain-containing protein 1	TLDC1
Condensin complex subunit 1	NCAPD2
Syntaxin-16	STX16;STX16-NPEPL1
AP-3 complex subunit beta-1	AP3B1
Nucleolar and coiled-body phosphoprotein 1	NOLC1
Cdc42-interacting protein 4	TRIP10
Protein phosphatase 1 regulatory subunit 14B	PPP1R14B;LIMK2
UMP-CMP kinase	CMPK1
Cytosolic purine 5-nucleotidase	NT5C2
Cullin-4B	CUL4B
Heterogeneous nuclear ribonucleoprotein R	HNRNPR
Protein unc-93 homolog B1	UNC93B1
Inositol 1,4,5-trisphosphate receptor type 3	ITPR3
Baculoviral IAP repeat-containing protein 6	BIRC6
C-Myc-binding protein	MYCBP
CD59 glycoprotein	CD59
Four and a half LIM domains protein 2	FHL2
Prostaglandin E synthase 2;Prostaglandin E synthase 2 truncated form	PTGES2
Oxysterol-binding protein-related protein 3	OSBPL3
ARF GTPase-activating protein GIT1	GIT1
26S proteasome non-ATPase regulatory subunit 1	PSMD1
E3 ubiquitin/ISG15 ligase TRIM25	TRIM25
Integrator complex subunit 7	INTS7
Mitochondrial glutamate carrier 1;Mitochondrial glutamate carrier 2	SLC25A22;SLC25A18
Rho-associated protein kinase 2	ROCK2
Heterogeneous nuclear ribonucleoprotein K	HNRNPK
Molybdate-anion transporter	MFSD5
SHC-transforming protein 1	SHC1
Chromodomain-helicase-DNA-binding protein 4	CHD4;CHD5
Nucleolar transcription factor 1	UBTF
Telomere-associated protein RIF1	RIF1
Zinc transporter ZIP14	SLC39A14
Myb-binding protein 1A	MYBBP1A
RNA 3-terminal phosphate cyclase	RTCA
Protein phosphatase inhibitor 2-like protein 3;Protein phosphatase inhibitor 2	PPP1R2;PPP1R2P3
NCK-interacting protein with SH3 domain	NCKIPSD
Zinc finger FYVE domain-containing protein 16	ZFYVE16
Translational activator GCN1	GCN1L1
SET and MYND domain-containing protein 5	SMYD5
Structural maintenance of chromosomes protein 3	SMC3
Zinc finger RNA-binding protein	ZFR
Nuclear RNA export factor 1	NXF1
WD repeat-containing protein 43	WDR43
COP9 signalosome complex subunit 2	COPS2
DNA mismatch repair protein Msh2	MSH2
Myotubularin-related protein 14	MTMR14
Cell differentiation protein RCD1 homolog	RQCD1
Casein kinase II subunit alpha	CSNK2A2
Endoplasmic reticulum-Golgi intermediate compartment protein 2	ERGIC2
Probable ATP-dependent RNA helicase DDX31	DDX31
EH domain-containing protein 1	EHD1
Osteoclast-stimulating factor 1	OSTF1
Protein XRP2	RP2
Phosphatidylserine synthase 1	PTDSS1
SWI/SNF-related matrix-associated actin-dependent regulator of chromatin subfamily A5	SMARCA5
Phosphatidylinositol 4-kinase alpha	PI4KA
DNA dC->dU-editing enzyme APOBEC-3C	APOBEC3C
Biliverdin reductase A	BLVRA
Endoplasmic reticulum mannosyl-oligosaccharide 1,2-alpha-mannosidase	MAN1B1
Acetyl-coenzyme A transporter 1	SLC33A1
U2 small nuclear ribonucleoprotein B;U1 small nuclear ribonucleoprotein A	SNRPB2;SNRPA
RRP12-like protein	RRP12
Transcription elongation factor SPT5	SUPT5H
Testin	TES
Protein SON	SON
Alpha-soluble NSF attachment protein	NAPA
Ubiquitin carboxyl-terminal hydrolase 5	USP5
Calreticulin	CALR
Guanine nucleotide-binding protein G(I)/G(S)/G(O) subunit gamma-12	GNG12
Lipase maturation factor 2	LMF2
Calpastatin	CAST
Activating signal cointegrator 1 complex subunit 3	ASCC3
Sn1-specific diacylglycerol lipase beta	DAGLB
N-alpha-acetyltransferase 10;N-alpha-acetyltransferase 11	NAA10;NAA11
Vitamin K epoxide reductase complex subunit 1-like protein 1	VKORC1L1
Testis-expressed sequence 10 protein	TEX10
E3 ubiquitin-protein ligase HECTD1	HECTD1
Ubiquitin-like domain-containing CTD phosphatase 1	UBLCP1
Exosome complex exonuclease RRP44	DIS3
Endothelin-converting enzyme 1	ECE1
DNA topoisomerase 2-alpha	TOP2A
Transmembrane 9 superfamily member 4	TM9SF4
Protein LAP2	ERBB2IP
Transducin beta-like protein 3	TBL3
Putative glutathione-specific gamma-glutamylcyclotransferase 2	CHAC2
Mitochondrial Rho GTPase;Mitochondrial Rho GTPase 1	RHOT1
RNA-binding protein 10	RBM10
Poliovirus receptor	PVR
Nuclear autoantigenic sperm protein	NASP
Myosin light polypeptide 6	MYL6
Replication factor C subunit 1	RFC1
Spermatogenesis-associated serine-rich protein 2	SPATS2
Microtubule-actin cross-linking factor 1, isoforms 1/2/3/5	MACF1
Transportin-3	TNPO3
Oxysterol-binding protein;Oxysterol-binding protein-related protein 9	OSBPL9
Profilin-1	PFN1
Programmed cell death 6-interacting protein	PDCD6IP
Eukaryotic translation initiation factor 4B	EIF4B
Coatomer subunit alpha;Xenin;Proxenin	COPA
Ras GTPase-activating protein-binding protein 1	G3BP1
Plastin-3	PLS3
Eukaryotic translation initiation factor 5A-1;Eukaryotic translation initiation factor 5A	EIF5A;EIF5AL1
Transitional endoplasmic reticulum ATPase	VCP
Annexin;Annexin A7	ANXA7
Vesicular integral-membrane protein VIP36	LMAN2
Elongation factor 1-gamma	EEF1G
Emerin	EMD
Importin subunit beta-1	KPNB1
Ras-related protein Rab-1A	RAB1A
Heterogeneous nuclear ribonucleoprotein Q	SYNCRIP
DnaJ homolog subfamily A member 2	DNAJA2
Secretory carrier-associated membrane protein 3	SCAMP3
Ras-related protein Rab-14	RAB14
ATP-binding cassette sub-family F member 1	ABCF1
Extended synaptotagmin-1	ESYT1
Reticulon-4;Reticulon	RTN4
ATP-dependent RNA helicase DDX3X;ATP-dependent RNA helicase DDX3Y	DDX3X;DDX3Y
Macrophage migration inhibitory factor	MIF
Eukaryotic translation initiation factor 4H	EIF4H
Serine palmitoyltransferase 1	SPTLC1
Vesicle-trafficking protein SEC22b	SEC22B
Ras-related protein Rab-2A;Ras-related protein Rab-2B	RAB2A;RAB2B
Ras-related protein Rab-7a	RAB7A
Importin subunit alpha-1	KPNA2
C-1-tetrahydrofolate synthase, cytoplasmic;Methylenetetrahydrofolate dehydrogenase	MTHFD1
Fructose-bisphosphate aldolase C;Fructose-bisphosphate aldolase	ALDOC
Fructose-bisphosphate aldolase A;Fructose-bisphosphate aldolase	ALDOA
Clathrin heavy chain 1	CLTC
ADP-ribosylation factor-like protein 1	ARL1
Lamina-associated polypeptide 2, isoforms beta/gamma;Thymopoietin;Thymopentin	TMPO
Tubulin alpha chain-like 3	TUBAL3
Phosphatidylethanolamine-binding protein 1	PEBP1
Bifunctional glutamate/proline--tRNA ligase;Glutamate--tRNA ligase;Proline--tRNA ligase	EPRS
Peroxiredoxin-1	PRDX1
Elongation factor 2	EEF2
40S ribosomal protein S3a	RPS3A
Ras-related protein Rab-5C	RAB5C
T-complex protein 1 subunit eta	CCT7
Poly(rC)-binding protein 2	PCBP2
CTP synthase 1	CTPS1
Alpha-actinin-1	ACTN1
T-complex protein 1 subunit zeta	CCT6A
Fatty acid synthase;[Acyl-carrier-protein] S-acetyltransferase	FASN
Ras-related protein Rab-6A	RAB6A
Catechol O-methyltransferase	COMT
	RPS10-NUDT3
cAMP-dependent protein kinase type I-alpha regulatory subunit	PRKAR1A
Lamin-B receptor	LBR
Peroxiredoxin-6	PRDX6
Coatomer subunit beta	COPB1
T-complex protein 1 subunit gamma	CCT3
Vesicle-associated membrane protein-associated protein A	VAPA
ADP-ribosylation factor 1;ADP-ribosylation factor 3	ARF1;ARF3
ELAV-like protein 1	ELAVL1
NADH-cytochrome b5 reductase 3	CYB5R3
Spliceosome RNA helicase DDX39B	DDX39B;hCG_2005638
Peptidyl-prolyl cis-trans isomerase FKBP8	FKBP8
Poly(rC)-binding protein 1	PCBP1
Heterogeneous nuclear ribonucleoprotein D0	HNRNPD
FAS-associated factor 2	FAF2
L-lactate dehydrogenase A chain	LDHA
Protein disulfide-isomerase A6	PDIA6
Probable ATP-dependent RNA helicase DDX17	DDX17
Splicing factor, proline- and glutamine-rich	SFPQ
Guanine nucleotide-binding protein subunit beta-2-like 1	GNB2L1
Leucine-rich repeat-containing protein 59	LRRC59
Signal recognition particle receptor subunit beta	SRPRB
Desmoglein-2	DSG2
Eukaryotic initiation factor 4A-I	EIF4A1
Glycine--tRNA ligase	GARS
Heterogeneous nuclear ribonucleoproteins A2/B1	HNRNPA2B1
ATP-dependent RNA helicase A	DHX9
Glutamate--cysteine ligase regulatory subunit	GCLM
Endophilin-A2	SH3GL1
ATP-binding cassette sub-family F member 2	ABCF2
Heat shock 70 kDa protein 1A	HSPA1A
Protein-L-isoaspartate O-methyltransferase	PCMT1
Membrane-associated progesterone receptor component 2	PGRMC2
Tubulin alpha-1B chain	TUBA1B
60S ribosomal protein L3	RPL3
Cofilin-1	CFL1
CAD protein;Glutamine-dependent carbamoyl-phosphate synthase	CAD
Heterogeneous nuclear ribonucleoprotein A3	HNRNPA3
Prohibitin	PHB
Nicastrin	NCSTN
Dolichol-phosphate mannosyltransferase subunit 1	DPM1
14-3-3 protein theta	YWHAQ
78 kDa glucose-regulated protein	HSPA5
Probable ATP-dependent RNA helicase DDX5	DDX5
HLA class I histocompatibility antigen, A-69 alpha chain	HLA-A
T-complex protein 1 subunit delta	CCT4
Heat shock protein HSP 90-beta	HSP90AB1
60S ribosomal protein L37a	RPL37A
TATA-binding protein-associated factor 2N	TAF15
Cation-dependent mannose-6-phosphate receptor	M6PR
D-3-phosphoglycerate dehydrogenase	PHGDH
DNA-dependent protein kinase catalytic subunit	PRKDC
Synaptojanin-2-binding protein	SYNJ2BP
Transmembrane protein 33	TMEM33
Heterogeneous nuclear ribonucleoprotein K	HNRNPK
Translocation protein SEC63 homolog	SEC63
Dolichyl-diphosphooligosaccharide--protein glycosyltransferase subunit STT3B	STT3B
Mitochondrial dicarboxylate carrier	SLC25A10
Sideroflexin-1	SFXN1
40S ribosomal protein S16	RPS16
40S ribosomal protein S9	RPS9
Neurogenic locus notch homolog protein 3;Notch 3 extracellular truncation	NOTCH3
Heat shock cognate 71 kDa protein	HSPA8
40S ribosomal protein S25	RPS25
60S ribosomal protein L4	RPL4
B-cell receptor-associated protein 31	BCAP31
Glycerol-3-phosphate dehydrogenase, mitochondrial	GPD2
